# Supplementary material for: Community Pharmacist Telephonic Medication Reviews with Uncontrolled Asthma Patients: A Pilot Study
Source: Pharmacy (Basel). 2021 Jan 22;9(1):25. doi: 10.3390/pharmacy9010025 (PMC7838915; doi:10.3390/pharmacy9010025)
Supplement: Supplementary file 1 [file pharmacy-09-00025-s001.zip]

Archive with 4 entries (2 files):
- pharmacy-1038477-supplementary/
- pharmacy-1038477-supplementary/Supplementary Files/
- pharmacy-1038477-supplementary/Supplementary Files/Supplementary File S1.docx
- pharmacy-1038477-supplementary/Supplementary Files/Supplementary File S2.docx
